# Supplementary material for: Optimization of Surface Functionalizations for Ring Resonator-Based Biosensors
Source: Sensors (Basel). 2024 May 14;24(10):3107. doi: 10.3390/s24103107 (PMC11124806; doi:10.3390/s24103107)
Supplement: Supplementary file 1 [file sensors-24-03107-s001.zip]

Archive with 1 entries (1 files):
- sensors-2961256-supplementary.pdf
